# Supplementary material for: Role of PLEXIND1/TGFβ Signaling Axis in Pancreatic Ductal Adenocarcinoma Progression Correlates with the Mutational Status of KRAS
Source: Cancers (Basel). 2021 Aug 11;13(16):4048. doi: 10.3390/cancers13164048 (PMC8393884; doi:10.3390/cancers13164048)
Supplement: Supplementary file 1 [file cancers-13-04048-s001.zip]

Archive with 2 entries (2 files):
- cancers-1302602 Figure S8 Original Western Blots.pdf
- cancers-1302602 supplementary.pdf
